# Supplementary material for: Triacylglycerols sequester monotopic membrane proteins to lipid droplets
Source: Nat Commun. 2020 Aug 7;11:3944. doi: 10.1038/s41467-020-17585-8 (PMC7414839; doi:10.1038/s41467-020-17585-8)
Supplement: Supplementary file 3 — Source Data [file 41467_2020_17585_MOESM3_ESM.xlsx]

## Sheet: Figure 1c
Figure 1c	bilayer hydrophobic thickness (nm)
	DOPE	DOPE/DOPC 5:5
	2.6	2.54
	2.91	2.48
	2.71	2.62
	2.66	2.27
	2.5	2.7

## Sheet: Figure 1d
Figure 1d	bilayer/monolayer distribution of Rh-PE
	DOPE	DOPE/DOPC 5:5
	1.09592	0.794958
	0.778367	0.725563
	1.26346	0.914699
	1.31483	0.904508
	0.611097	0.948495
	1.2201	0.927518
	0.916615
	1.21061
	0.833729
	1.02193

## Sheet: Figure 2c
Figure 2c	GMAP-210
	PE	PC/PE (5:5)
	1.09375	0.417323
	0.858974	0.47973
	1.10526	0.398104
	0.828571	0.25
		0.364583

## Sheet: Figure 2d
Figure 2d	ACSL3
	PE	PC/PE (5:5)
	0.788774	0.0944351
	0.519186	0.126962
	0.606147	0.0577814
	0.492857	0.028166
	0.347737	0.0907692

## Sheet: Figure 2e
Figure 2e	1/P
	DOPE/DOPC
		GMAP-210	NS5A	CG9186	CAV1-AH	ArfGAP1	Arf1	t-snare	Plin 1	Plin1N	ACSL3	CG2254	Syt1 57-421	CAV1	HPos	Plin 2	Plin1C	Oleosin 1	Plin 3	VAMP2
		2.39623	4.74193	3.58824	4.41176	3.02703	4.74074	16	25.6667	14.8571	10.5893	24.3333	2	16.5	40.8235	28.4	60.5001	120.999	63.8749	251.997
		2.08451	2.94444	2.77419	4.52381	7.95833	9.25	9.75	14.6	11.125	7.8764	16.6667	28.5	10	5.69643	22.6	14.6	31.3333	98.7996	38.3333
		2.5119	1.73864	6.125	4.9375		5.40909	5.66667	11	26	17.3066	25.5715	4.8	22.5	12.4	38.2	96.9998	10.8571	74.6001	31.5
		4		6.71428	7.3125		3.44444	20	12.5333	8	35.5038	4.27778	36	28		35.4	12.5		83	166
		2.74286			5.90909		4.91429	6.33333	13.6		11.017		22
							6.8125	13.25	13.75
									8.14286
									15.75

## Sheet: Figure 2f
Figure 2f	Soluble proteins			Monotopic membrane proteins
	PE	PC/PE (5:5)		PE	PC/PE (5:5)
	0.0515464	0.0352113		0.0291751	0.038961
	0.0306748	0.0442478		0.0527273	0.0684932
	0.0224215	0.026178		0.037415	0.0909091
	0.0352113	0.0282486		0.0494113	0.0797872
	0.0059032	0.0156556		0.0267397	0.0735294
	0.0346639	0.0101215		0.0656445	0.0727273
	0.0027855	0.0134048		0.470588	0.122807
	0.0065359	0.0120482		0.482759	0.0634921
	0.146552	0.0673077		0.475	0.0165289
	0.485714	0.0898876		0.0007634	0.0684932
	0.333333	0.0384615		0.15942	0.0103093
	0.588235	0.125		0.0212766	0.08
	0.255814	0.210938		0.209302	0.0944351
	0.0701754	0.108108		0.0555556	0.126962
	0.828125	0.184874		0.788774	0.0577814
	0.226667	0.290323		0.519186	0.028166
	0.471545	0.203488		0.606147	0.0907692
	0.294643	0.146789		0.492857	0.0410959
	0.5	0.330357		0.347737	0.06
	0.792453	0.125655		0.10625	0.0391061
	0.471429	0.210884		0.507937	0.233766
	0.666667	0.339623		0.0810811	0.278689
	0.539326	0.575163		0.0266667	0.360465
	0.622222	0.417323		0.37931	0.163265
	0.18543	0.47973		0.180851	0.148936
	0.2	0.398104		0.135484	0.0082645
	0.247525	0.25		0.0694444	0.0319149
	0.185792	0.364583		0.521739	0.0921053
	1.09375	0.226667		0.124088	0.0606061
	0.858974	0.221053		0.346154	0.1
	1.10526	0.202532		0.272727	0.0444444
	0.828571	0.136752		0.1	0.0357143
	0.0933333	0.169231		0.277778	0.0244957
	0.0729927			0.111111	0.175549
	0.149533			0.0963855	0.0806452
	0.144737			0.11579	0.5
	0.175258			0.111111	0.0350877
				0.0806452	0.208333
				0.38	0.0277778
				0.0206897	0.0454545
				0.0540541	0.0625
				0.0018939	0.102564
				0.153846	0.176471
				0.0289855	0.05
				0.115809	0.157895
				0.0993976	0.0754717
				0.0934579	0.0039683
				0.107407	0.026087
				0.116337	0
				0.132353	0
				0.0113636	0.031746
				0.0108696	0.0060241
				0.0416667
				0.04
				0
				0
				0.1
				0.05
				0.0098039
				0.0073171
				0.0769231
				0.25
				0.0263158
				0.0145985
				0.0075758
				0
				0.0040984
				0.0153846
				0.0608696
				0.0223881

## Sheet: Figure 3b
Figure 3b	Partition coefficient P
	DOPE
		PL108	KALP20
		0.649123	0.0540541
		0.987179	0.278689
		1.27027	0.220339
		0.581395	0.1
	DOPE/DOPC
		PL108	KALP20
		0.365385	0.145833
		0.361111	0.192308
		0.317073	0.176471
		0.8	0.375

## Sheet: Figure 3c
Figure 3c	FRAP measurement
	Time (s)	DOPE	KALP20
	0	1	1
	14.935	0	0
	29.87	0.13394	0.0305014
	44.805	0.244449	0.0648906
	59.739	0.333691	0.101388
	74.674	0.401424	0.148599
	89.609	0.482747	0.209668
	104.544	0.545072	0.292964
	119.479	0.58381	0.309226
	134.414	0.649191	0.388601
	149.349	0.681261	0.449987
	164.283	0.713085	0.522866
	179.218	0.743586	0.584157
	194.153	0.788826	0.611821
	209.088	0.806539	0.64954
	224.023	0.81222	0.672838

## Sheet: Figure 3e
Figure 3e	Partition coefficient P
	KALP20
	DOPE:DOPC	10:0	9:1	8:2	7:3	6:4	5:5
		0.0246987	0.0791815	0.640064	0.0694349	0.1724	0.44202
		0.0580275	0.0952644	0.27205	0.114107	0.283976	0.437895
		0.0669185	0.0139396	0.041498	0.0819357	0.607457	0.167019
		0.055263	0.0785521	0.0845512	0.301477	0.484054	1.32136
		0.0538965	0.0994996	0.102619	0.481634	1.97999	1.67568
		0.00294089	0.0461413	0.0244913	0.273161	0.655822	0.916424
		0.0301536	0.0466833	0.0378098	0.206392	0.632489	0.070867
		0.0340268	0.167914	0.0343518	0.767313	2.13117	0.435603
		0.0459118	0.125607	0.815728	0.608121	0.338949	1.27615
		0.244597	0.11868	0.409461	0.0443564	0.0288451	0.467073
		0.0267862	0.653718	0.238374	0.496823	0.00055989	1.10261
		0.160245	0.0372521	0.796014	0.106131	0.383071	1.94643
		0.0983593	0.153315	0.371731	0.00342083	0.581748	0.343692
		0.0484523	0.00015799	0.427518	0.24274	0.0423079	0.256122
		0.0719024		0.11017	0.913161	1.30586	0.227477
		0.0748733		0.218968	0.0751294	0.0960596	0.0590043
		0.0875404		0.0575006	0.231908		0.134858
		0.0111137		0.10281	0.00303055		0.0234512
		0.0582672			0.350796		0.10423
		0.0326823			0.402633		0.0607965
		0.0303044			0.751043		0.013306
		0.0239994			0.04124		0.0540077
		0.0507556			0.196221		0.367
		0.00353743			0.0637239		0.0515417
		0.0636283			0.00305533		0.0259183
		0.0421242			0.070893		0.176159
		0.142608			0.00974851		0.0468514
		0.0856753			0.126773		0.0184851
		0.0388221			0.00777223
		0.0665079			0.0633397
		0.15909			0.0423801
					0.0860919
					0.136187
					0.0618725
					0.00246477
					0.0251777
					0.0657224
					0.209352
					0.098879
					0.0577333
					0.726029

## Sheet: Figure 3f
Figure 3f	Bilayer signal
	Time (min)	Fluorescence intensity (a.u.)
	0	0.152602
	0.128367	0.0582575
	0.256733	0.133739
	0.3851	0.181671
	0.513467	0.19535
	0.641833	0.316952
	0.7702	0.141044
	0.898567	0.302714
	1.02693	0.0935072
	1.1553	0.0916653
	1.28367	0.25373
	1.41203	0.193514
	1.5404	0.154336
	1.66877	0.18677
	1.79713	0.151662
	1.9255	0
	2.05387	0.321325
	2.18223	0.0695584
	2.3106	0.158857
	3	0.63963
	3.50267	0.563551
	4.0055	0.852237
	4.50817	0.598846
	5.011	1
	5.51367	0.741296
	6.0165	0.736935
	6.51917	0.671874
	7.022	0.71211
	7.52467	0.675161
	8.0275	0.706212
	8.53017	0.702931
	9.033	0.964607
	9.53567	0.892522

[truncated: 15 more sheets: Figure 4b, Figure 4e, Figure 5c, Figure 5d, Figure 6b, Figure S2b, Figure S2e, Figure S2f, Figure S4a, Figure S4d, Figure S4e, Figure S5a, Figure S5d, Figure S5g, Figure S5h]
